# Supplementary material for: Identification of Differential Expression Genes between Volume and Pressure Overloaded Hearts Based on Bioinformatics Analysis
Source: Genes (Basel). 2022 Jul 19;13(7):1276. doi: 10.3390/genes13071276 (PMC9318830; doi:10.3390/genes13071276)
Supplement: Supplementary file 1 [file genes-13-01276-s001.zip]

Archive with 1 entries (1 files):
- genes-1739099-supplementary.pdf
